# Supplementary material for: Development of Tailored Composite Biopolymer Film Formulations Using Minimally Refined Chitosan from American Lobster (Homarus americanus) Shell Waste for Different Food Packaging Applications
Source: Polymers (Basel). 2025 Nov 25;17(23):3132. doi: 10.3390/polym17233132 (PMC12694187; doi:10.3390/polym17233132)
Supplement: Supplementary file 1 [file polymers-17-03132-s001.zip]

Archive with 1 entries (1 files):
- polymers-3986062-supplementary.pdf
